# Supplementary material for: LysM Proteins Regulate Fungal Development and Contribute to Hyphal Protection and Biocontrol Traits in Clonostachys rosea
Source: Front Microbiol. 2020 Apr 16;11:679. doi: 10.3389/fmicb.2020.00679 (PMC7176902; doi:10.3389/fmicb.2020.00679)
Supplement: Supplementary file 2 [file Table_2.XLSX]

## Sheet: Table S2
		Sequence polymorphisms of lysm1, lysm2 and chiC2 in world-wide collection of 53 Clonostachys rosea strains. Synonomous and non-synonomous polymorphisms are indicated with X.
		The nucleotide and amino acid position of polymorphisms are indicated left side, and strains name and their place of origin are indicated abbove side in the table.
		Non-synonomous changes are highlighted in yellow
				Origin	Slovenia															France	Switzerland	Denmark				Netherland	Spain	Ukraine	UK		Armenia		Azerbaijan	China										Canada	USA
		Nucleotide	Position	Aminoacid	1316	1882	1883	1884	1885	2176	1701	2177	1827	1829	1830	1832	1833	1881	2178	CBS 100502	CBS 569.69	IK216	IK371	IK726	IBT7839	CBS 188.33	CBS 421.87	CBS 148.72	CMI192798	CBS 178.28	CBS 907-72D	CBS 907-72E	CBS 907-72G	JLB-7-1	SHW-1-1	GG-1-2	NHH-48-2	GL-1-1	JXLS-1-1	NHH-61-2	SDT-5-1	STG-21-1	SYP-4-2	CBS 277.50	CBS 706.97	CBS 704.97	CBS 154.27	CBS 287.78	CBS 376.55
CRV2G00003915		C>T	78	D26D
		C>T	186	D62D																X								X			X	X	X						X									X	X
		T>C	192	D64D																																			X									X	X
		T>C	198	A66A																	X		X			X			X
		C>T	210	L70L																																											X
		T>C	270	F90F																																			X								X	X
		T>C	276	I92I																																			X					X			X	X
		C>T	336	G112G																																											X
		G>C	373	E125Q
CRV2G00011102
		G>A	43	D15N
		G>A	96	S32S
		A>G	120	Q40Q																																X
		G>A	156	L52L
		T>C	264	T98T
		T>A	303	D101E						X																																		X
		C>A	341	S114Y
		C>T	360	G120G
		A>T	364	T122S																																					X
		T>C	518	I151T
		T>C	525	D153D
		A>G	531	L155L
		T>C	588	Y174Y
		C>T	622	H186Y						X																				X														X
		A>G	635	D190G
		A>G	652	M196V
		A>G	732	H205R	X					X					X						X	X	X		X	X				X				X	X	X	X	X	X	X	X	X	X	X		X			X
		G>C	778	M220I
		A>C	859	A247A																																X
		A>G	871	S251S
		G>A	971	V285I
		G>T	982	Q288H
		C>T	991	A291A																																X
		C>A	1198	G360G																														X	X		X	X	X	X	X	X	X
		A>G	1253	T379A						X																				X				X	X	X	X	X	X	X	X	X	X	X					X
		G>C	1256	E380Q																	X
		G>A	1281	S388N																													X
		C>T	1417	N433N
		G>A	1435	S439S						X																								X	X	X	X	X	X	X	X	X	X	X
		G>C	1477	K453N
		A>C	1497	D460A																																										X
CRV2G00000260		A>G	27	S9S							X				X	X	X		X		X				X		X		X					X	X	X	X	X	X	X		X	X				X	X	X
		A>G	70	L24L																																											X
		C>T	87	A29A																														X	X	X	X	X		X		X	X				X
		G>A	105	N35N																														X	X		X	X		X		X	X
		C>T	279	A93A																														X	X	X	X	X		X		X	X				X
		A>G	324	T108T																																											X
		T>C	332	K111R
		T>G	337	K113Q
		A>G	350	V117A																														X	X	X	X	X		X		X	X				X
		C>T	352	A118T																																					X
		C>T	385	G129S																														X	X	X	X	X		X		X	X				X
		C>A	516	P172P																																					X							X
		A>G	522	D174D																														X	X	X	X	X		X		X	X				X
		C>T	531	K177K																														X	X	X	X	X		X		X	X				X
		C>T	568	A190T																																												X
		A>G	573	L191L																																					X
		G>T	579	G193G																														X	X	X	X	X		X		X	X				X
		G>A	588	A196A
		T>C	600	L200L																																X
		T>C	615	T205T																																												X
		A>G	657	G219G																																X					X						X	X
		G>T	699	D233E																																X
		A>G	712	S238P																																												X
		G>T	778	R260R																																X					X						X	X
		G>A	803	A268V																																X
		C>T	818	G273D																																												X
		A>G	843	D281D																																X					X						X	X
		A>G	859	L287L																																X
		G>A	873	S291S																																												X
		T>C	897	R299R																																X					X						X	X
		T>C	912	R304R																																X
		G>A	1035	L345L																																												X
		G>A	1078	P360S																																X					X						X	X
		C>T	1086	P362P																																											X
		T>C	1150	I384V						X																		X			X	X	X
		G>A	1182	D394D
		A>G	1206	T402T																														X
		C>T	1244	R415Q																																											X
		G>C	1311	T437T																																					X
		A>G	1317	P439P							X				X	X	X		X		X				X		X		X
		G>A	1326	S442S																																					X
		A>G	1348	L450L																																					X
		A>G	1362	N454N																																					X
		G>T	1380	A460A																																											X	X
		C>T	1419	L473L																																X
		C>T	1446	T482T																																X											X	X
		G>T	1515	G505G							X				X	X	X		X		X				X		X		X										X					X					X
		T>C	1520	D507G							X				X	X	X		X		X				X		X		X
		G>A	1644	A548A																																											X
		T>C	1645	T549A	X																		X																							X
		T>C	1665	Q555Q							X				X	X	X		X		X				X		X		X							X			X		X			X			X	X	X
		C>T	1687	A563T
		C>T	1695	Q565Q																																											X
		C<T	1734	K578K
		C<T	1812	P604P																																			X										X
		C<T	1833	A611A
		A<G	1845	V615V
		G<A	1854	A618A																																											X
		G<T	1917	P639P							X				X	X	X		X		X				X		X		X
		G<A	1973	T658I																																											X
		A<G	1989	L663L																																					X
		C<T	1998	G666G																														X	X		X	X		X		X	X
		C<T	2016	A672A																														X	X		X	X		X	X	X	X
		G<A	2269	T730T																																X
		A<C	2332	V751V
		A<G	2344	S755S																														X	X		X	X		X		X	X
		G<A	2359	F760F
		C<A	2509	G786C																																											X
		A<G	2511	G786G																																												X
		G<A	2520	T789T
		C<T	2538	L795L
		G<A	2604	D817D																																X
		A<T	2619	L822L
		T<C	2630	D826G	X						X				X	X	X		X		X		X		X		X		X										X					X		X			X
		A<G	2673	A840A																														X	X		X	X	X			X	X
		C<T	2695	G848S																														X	X		X	X		X		X	X
		G<A	2742	D863D																																												X
[truncated: 8 more columns]
